# Supplementary material for: Electrically Programmable Terahertz Diatomic Metamolecules for Chiral Optical Control
Source: Research (Wash D C). 2019 Feb 27;2019:7084251. doi: 10.34133/2019/7084251 (PMC6750089; doi:10.34133/2019/7084251)
Supplement: Supplementary Materials — Note S1. Mechanism of self-assembled MEMS cantilevers. Note S2. Evidence of intrinsic chirality at mode II. Note S3. Experimental setup and parameter retrieval. Note S4. Performance of the fabricated MEMS metadevice. Figure S1. Experimental evidence of intrinsic chirality. Figure S2. Experimental setup and strategy for measurements. Figure S3. Measured transmission spectra and surface current distributions. Figure S4. Polarization ellipse based on the measured ellipticity and AOP. Figure S5. Deformation profiles of cantilevers. Figure S6. Modulating output polarization state by adjusting the metal thickness of cantilevers. Movie S1. Characterization of the pull-in voltage of the metadevice. Movie S2. Microscopic image showing the uniform actuation of all the resonators in the large-area metadevice. [file 7084251.f1.zip]

Archive with 4 entries (3 files):
- 7084251.f1/
- 7084251.f1/Movie_S1_switch_Cong et al.mp4
- 7084251.f1/Movie_S2_full array_Cong et al.mp4
- 7084251.f1/Supplementary Materials_Cong et al.docx
